# Supplementary material for: Mechanistic Understanding of the Palmitoylation of Go Protein in the Allosteric Regulation of Adhesion Receptor GPR97
Source: Pharmaceutics. 2022 Sep 2;14(9):1856. doi: 10.3390/pharmaceutics14091856 (PMC9504338; doi:10.3390/pharmaceutics14091856)
Supplement: Supplementary file 1 [file pharmaceutics-14-01856-s001.zip]

Archive with 1 entries (1 files):
- pharmaceutics-1847310-supplementary.pdf
